# Supplementary material for: Hemorrhage complications in obstetric antiphospholipid syndrome: Risk factors and association with adverse pregnancy outcomes
Source: Front Immunol. 2023 Mar 17;14:1145146. doi: 10.3389/fimmu.2023.1145146 (PMC10064047; doi:10.3389/fimmu.2023.1145146)
Supplement: Supplementary file 2 [file Table_3.xlsx]

## Sheet: supplementary table 3
Supplementary table 3 The clinical features of 6 APS patients required IVIG
Age, years, n (%)
29	1 (16.67%)
33	1 (16.67%)
34	2 (33.33%)
35	1 (16.67%)
39	1 (16.67%)
Onset-age, years, n (%)
28	1 (16.67%)
33	3 (50.00%)
34	1 (16.67%)
39	1 (16.67%)
Primipara	(6) 1.00 ± 0.00
Use of assisted reproduction techniques	(6) 0.00 ± 0.00
APS before pregancy, n (%)
No	3 (50.00%)
Yes	3 (50.00%)
Thrombocytopenia, n (%)
No	1 (16.67%)
Yes	5 (83.33%)
Gestational week, n (%)
13	1 (16.67%)
35	1 (16.67%)
36	3 (50.00%)
38	1 (16.67%)
APOs, n (%)
No	1 (16.67%)
Yes	5 (83.33%)
Fetal death after 12 weeks of gestation, n (%)
No	5 (83.33%)
Yes	1 (16.67%)
Preterm delivery prior to 34 weeks, n (%)
No	5 (83.33%)
Yes	1 (16.67%)
Preeclampsia, n (%)
No	5 (83.33%)
Yes	1 (16.67%)
Placental Insufficiency, n (%)
No	2 (33.33%)
Yes	4 (66.67%)
Small for gestational age, n (%)
No	2 (33.33%)
Yes	4 (66.67%)
Cesarean section, n (%)
No	2 (33.33%)
Yes	4 (66.67%)
Previous abortion history, n (%)
No	2 (33.33%)
Yes	4 (66.67%)
Fetal distress, n (%)
No	5 (83.33%)
Yes	1 (16.67%)
Pred (mg/d), n (%)
0	2 (33.33%)
10	1 (16.67%)
20	1 (16.67%)
25	1 (16.67%)
30	1 (16.67%)
Pred, n (%)
No	2 (33.33%)
Yes	4 (66.67%)
HCQ (mg/d), n (%)
0	1 (16.67%)
400	5 (83.33%)
HCQ, n (%)
No	1 (16.67%)
Yes	5 (83.33%)
Low molecular weight heparin (IU/d), n (%)
0	2 (33.33%)
4100	2 (33.33%)
5000	1 (16.67%)
6000	1 (16.67%)
Low molecular weight heparin, n (%)
No	2 (33.33%)
Yes	4 (66.67%)
Thrombus	(6) 0.00 ± 0.00
Triple aPLs positivity	(6) 0.00 ± 0.00
Vaginal bleeding	(6) 0.00 ± 0.00
Subchorionic hemorrhage	(6) 0.00 ± 0.00
Abnormal umbilical blood flow	(6) 0.00 ± 0.00
Abnormal middle cerebral artery blood flow	(6) 0.00 ± 0.00
LDASA (mg/d), n (%)
0	4 (66.67%)
75	1 (16.67%)
80	1 (16.67%)
LDASA, n (%)
No	4 (66.67%)
Yes	2 (33.33%)
LMWH + LDASA, n (%)
No	4 (66.67%)
Yes	2 (33.33%)
ANA positivity, n (%)
No	4 (80.00%)
Yes	1 (20.00%)
Hypocomplementemia, n (%)
No	5 (83.33%)
Yes	1 (16.67%)
High titers of aβ2-GPIs or aCLs, n (%)
No	4 (66.67%)
Yes	2 (33.33%)
Double aPLs positivity, n (%)
No	4 (66.67%)
Yes	2 (33.33%)
Triple aPLs positivity, n (%)
No	5 (83.33%)
Yes	1 (16.67%)
Mucocutaneous hemorrhage, n (%)
No	4 (66.67%)
Yes	2 (33.33%)
APS, antiphospholipid syndrome; Pred, prednisone; HCQ, hydroxychloroquine; LMWH, low molecular weight heparin; LDASA, low dose acetylsalicylic acid; IVIG, intravenous immunoglobulin; ANA, antinuclear antibody; aβ2-GPIs, anti-β2 glycoprotein I antibodies; aCLs, anticardiolipin antibodies; aPLs, antiphospholipid antibodies. APOs, adverse pregnancy outcomes.
